# Supplementary material for: Vocal communication in wild chimpanzees: a call rate study
Source: PeerJ. 2021 Oct 19;9:e12326. doi: 10.7717/peerj.12326 (PMC8532989; doi:10.7717/peerj.12326)
Supplement: Supplemental Information 1 [file peerj-09-12326-s001.csv]

Date	Time	Follow	AgeSex	NbCalls	Prop_travel	Prop_feed	Prop_other	PresenceSwelling	PS	Prop_Forest
11/07/2019	8	Kasolya	F	0	0	30	70	0	2	100
14/07/2019	9	Elisha	M	2	0	45.5	54.5	0	3	0
14/07/2019	10	Elisha	M	0	16.7	66.7	16.7	0	3	0
14/07/2019	11	Elisha	M	0	25	16.7	58.3	0	3.4	75
14/07/2019	12	Elisha	M	0	0	0	100	0	6	100
14/07/2019	13	Elisha	M	0	33.3	66.7	0	0	3.75	41.7
14/07/2019	14	Elisha	M	0	33.3	8.3	58.3	0	3.4	25
14/07/2019	15	Elisha	M	0	41.7	58.3	0	0	3	16.7
14/07/2019	16	Elisha	M	0	10	20	70	0	3	80
14/07/2019	17	Elisha	M	1	25	66.7	8.3	0	3	0
15/07/2019	15	Maua	F	2	10	80	10	1	7	10
15/07/2019	17	Mbaya	M	0	33.3	50	16.7	0	3	0
15/07/2019	18	Mbaya	M	0	16.7	66.7	16.7	0	3	16.7
17/07/2019	7	Zai	F	0	27.3	0	72.7	0	2	100
17/07/2019	12	Mbaya	M	1	8.3	0	91.7	0	3.8	0
17/07/2019	13	Mbaya	M	4	33.3	41.7	25	0	4	0
17/07/2019	14	Mbaya	M	0	18.2	81.8	0	0	4	0
17/07/2019	15	Mbaya	M	0	8.3	41.7	50	0	4	0
17/07/2019	16	Mbaya	M	2	0	100	0	0	4.5	0
17/07/2019	18	Mbaya	M	0	0	100	0	0	5	0
18/07/2019	8	Kasolya	F	1	0	66.7	33.3	0	6	0
18/07/2019	9	Kasolya	F	0	0	83.3	16.7	0	9.25	0
18/07/2019	10	Kasolya	F	0	0	50	50	0	9	0
18/07/2019	11	Kasolya	F	0	0	9.1	90.9	0	9	0
18/07/2019	12	Kasolya	F	0	0	41.7	58.3	0	9	0
18/07/2019	13	Kasolya	F	0	0	72.7	27.3	0	9	0
18/07/2019	15	Kasolya	F	0	0	90	10	0	10	10
18/07/2019	17	Kasolya	F	0	16.7	41.7	41.7	0	8	0
18/07/2019	18	Kasolya	F	3	16.7	66.7	16.7	0	5.25	0
19/07/2019	7	Wingu	M	4	0	83.3	16.7	0	8	0
19/07/2019	8	Wingu	M	0	8.3	83.3	8.3	0	3.9	66.7
19/07/2019	9	Wingu	M	0	8.3	75	16.7	0	1	91.7
19/07/2019	13	Wingu	M	1	0	0	100	0	9	100
19/07/2019	14	Wingu	M	5	58.3	8.3	33.3	0	9	33.3
19/07/2019	18	Wingu	M	1	36.4	36.4	27.3	0	9	0
22/07/2019	10	Wingu	M	0	0	100	0	0	3.5	0
22/07/2019	14	Kukolon	J	0	0	100	0	0	3	0
23/07/2019	7	Kila	F	2	0	58.3	41.7	1	8	0
23/07/2019	8	Kila	F	1	18.2	63.6	18.2	1	5	0
23/07/2019	10	Kila	F	0	8.3	50	41.7	1	4.5	100
23/07/2019	11	Kila	F	0	30	70	0	1	4	90
24/07/2019	8	Zai	F	0	9.1	72.7	18.2	0	1	100
24/07/2019	11	Zai	F	0	0	36.4	63.6	0	1	100
25/07/2019	9	Mosi	M	0	60	20	20	0	3	80
25/07/2019	11	Mosi	M	2	66.7	0	33.3	0	2	8.3
25/07/2019	12	Mosi	M	5	27.3	72.7	0	0	2	0
25/07/2019	13	Mosi	M	3	50	0	50	1	3.25	10
25/07/2019	14	Mosi	M	0	16.7	0	83.3	1	7.8	16.7
25/07/2019	15	Mosi	M	0	36.4	0	63.6	1	8	63.6
25/07/2019	16	Mosi	M	2	50	50	0	1	7	33.3
27/07/2019	14	Kitambi	M	6	16.7	16.7	66.7	0	4.75	0
27/07/2019	15	Kitambi	M	3	8.3	0	91.7	0	7	0
27/07/2019	16	Kitambi	M	2	16.7	83.3	0	0	5	0
27/07/2019	17	Kitambi	M	0	50	33.3	16.7	0	6.5	0
28/07/2019	8	Kitambi	M	6	40	50	10	0	6.4	50
28/07/2019	10	Kitambi	M	0	0	0	100	1	8	100
28/07/2019	11	Kitambi	M	0	27.3	0	72.7	1	8	81.8
29/07/2019	10	Kila	F	0	36.4	36.4	27.3	1	7.3	18.2
30/07/2019	8	Elisha	M	1	16.7	83.3	0	1	8.3	91.7
02/08/2019	8	Imba	M	0	0	100	0	0	3	100
02/08/2019	9	Imba	M	0	0	66.7	33.3	0	3	100
02/08/2019	10	Imba	M	0	0	41.7	58.3	0	3	100
02/08/2019	11	Imba	M	0	8.3	91.7	0	0	3	100
02/08/2019	12	Imba	M	0	0	100	0	0	3	100
02/08/2019	13	Imba	M	0	8.3	83.3	8.3	0	3	100
02/08/2019	14	Imba	M	0	16.7	66.7	16.7	0	3	50
02/08/2019	15	Imba	M	0	18.2	81.8	0	0	3	63.6
02/08/2019	16	Imba	M	0	9.1	90.9	0	0	3	90.9
03/08/2019	10	Dhahabu	M	3	9.1	90.9	0	1	14	0
03/08/2019	14	Dhahabu	M	6	25	25	50	0	5.3	41.7
03/08/2019	17	Dhahabu	M	2	0	100	0	1	13.7	100
04/08/2019	9	Mbaya	M	0	9.1	81.8	9.1	1	12	36.4
04/08/2019	10	Mbaya	M	5	16.7	66.7	16.7	1	12	100
05/08/2019	7	Elisha	M	2	8.3	75	16.7	1	14	0
05/08/2019	14	Mbaya	M	0	16.7	0	83.3	1	10	83.3
05/08/2019	16	Mbaya	M	2	72.7	18.2	9.1	1	10	45.5
06/08/2019	7	Imba	M	5	10	70	20	1	5.5	0
06/08/2019	8	Imba	M	3	0	60	40	1	9.5	0
06/08/2019	10	Imba	M	3	10	90	0	0	11.5	0
06/08/2019	13	Imba	M	5	8.3	0	91.7	1	9.5	66.7
06/08/2019	14	Imba	M	4	16.7	75	8.3	1	7.5	0
06/08/2019	15	Imba	M	4	66.7	16.7	16.7	1	12.8	0
06/08/2019	17	Imba	M	1	9.1	63.6	27.3	1	6.6	54.5
06/08/2019	18	Imba	M	2	16.7	83.3	0	1	5.3	41.7
08/08/2019	14	Kitambi	M	1	90	10	0	1	6.5	0
08/08/2019	15	Kitambi	M	2	18.2	81.8	0	1	9.25	81.8
10/08/2019	9	Samaki	M	0	0	100	0	0	6.2	0
10/08/2019	10	Samaki	M	2	0	50	50	0	5	50
10/08/2019	11	Samaki	M	1	8.3	83.3	0	0	3	100
10/08/2019	13	Imba	M	7	0	100	0	0	4.5	0
10/08/2019	15	Imba	M	1	25	41.7	33.3	0	1.1	0
10/08/2019	16	Imba	M	1	0	100	0	0	1	63.6
10/08/2019	17	Imba	M	1	33.3	33.3	33.3	0	2.3	25
12/08/2019	8	Mbaya	M	3	20	50	30	0	8.9	50
12/08/2019	9	Mbaya	M	0	10	40	50	0	11	90
12/08/2019	11	Mbaya	M	0	10	90	0	0	7.7	60
12/08/2019	12	Mbaya	M	0	0	100	0	0	4	100
12/08/2019	13	Mbaya	M	0	0	100	0	0	4	100
12/08/2019	14	Mbaya	M	0	8.3	66.7	25	0	4	100
12/08/2019	15	Mbaya	M	1	8.3	50	41.7	0	11	100
12/08/2019	16	Mbaya	M	0	0	100	0	0	11	100
12/08/2019	17	Mbaya	M	0	18.2	81.8	0	0	9.8	18.2
12/08/2019	18	Mbaya	M	0	0	100	0	0	9	0
13/08/2019	8	Kovujicho	F	1	0	91.7	8.3	0	8	0
13/08/2019	9	Kovujicho	F	2	0	100	0	0	9	0
13/08/2019	10	Kovujicho	F	2	40	50	10	0	10.75	40
13/08/2019	12	Kovujicho	F	0	0	81.8	18.2	0	7	0
13/08/2019	13	Kovujicho	F	0	0	91.7	8.3	0	7	0
13/08/2019	14	Kovujicho	F	0	66.7	25	8.3	0	12	41.7
13/08/2019	18	Kovujicho	F	2	0	100	0	0	9	0
14/08/2019	8	Dhahabu	M	5	45.5	45.5	9.1	0	1.75	0
14/08/2019	9	Dhahabu	M	0	0	100	0	0	2	0
14/08/2019	10	Dhahabu	M	0	0	100	0	0	2	0
14/08/2019	11	Dhahabu	M	2	0	27.3	72.7	0	2	72.7
14/08/2019	13	Dhahabu	M	6	20	40	40	0	8	20
14/08/2019	16	Dhahabu	M	6	9.1	81.8	9.1	0	12	0
17/08/2019	8	Mosi	M	3	8.3	16.7	75	0	12	100
17/08/2019	11	Mosi	M	2	16.7	83.3	0	0	8	25
17/08/2019	12	Mosi	M	0	0	100	0	0	8	0
17/08/2019	13	Mosi	M	0	16.7	41.7	41.7	0	8	41.7
17/08/2019	14	Mosi	M	0	0	0	100	0	8	100
17/08/2019	16	Mosi	M	0	20	40	40	0	7.5	60
17/08/2019	17	Mosi	M	0	45.5	18.2	36.4	0	5.7	0
17/08/2019	18	Mosi	M	6	50	25	25	0	3	0
18/08/2019	8	Imba	M	6	0	58.3	41.7	0	6	100
18/08/2019	10	Imba	M	0	8.3	41.7	50	0	2	100
18/08/2019	11	Imba	M	0	0	0	100	0	2	100
19/08/2019	8	Dhahabu	M	4	10	50	40	0	3.9	20
19/08/2019	9	Dhahabu	M	2	20	40	40	0	7.5	0
19/08/2019	10	Dhahabu	M	0	0	0	100	0	10	0
21/08/2019	10	Imba	M	0	0	0	100	0	15	100
21/08/2019	11	Waiti	M	2	0	40	60	0	15.9	60
21/08/2019	12	Waiti	M	0	9.1	90.9	0	0	11.75	0
21/08/2019	13	Waiti	M	2	0	91.7	8.3	0	7.9	0
21/08/2019	14	Waiti	M	3	30	0	70	0	8	90
21/08/2019	15	Waiti	M	1	16.7	83.3	0	0	8	0
21/08/2019	16	Waiti	M	4	0	100	0	0	4.1	0
21/08/2019	17	Waiti	M	1	16.7	75	8.3	0	9.5	0
21/08/2019	18	Waiti	M	8	16.7	83.3	0	0	11	0
22/08/2019	8	Wingu	M	1	0	100	0	1	9.8	100
22/08/2019	9	Wingu	M	0	18.2	81.8	0	1	7.7	100
22/08/2019	10	Wingu	M	0	0	0	100	1	13	41.7
22/08/2019	11	Wingu	M	6	63.6	27.3	9.1	1	7	18.2
22/08/2019	12	Wingu	M	1	8.3	50	41.7	1	10	100
22/08/2019	13	Wingu	M	0	0	0	100	1	11	100
22/08/2019	14	Wingu	M	0	0	0	100	1	11	100
22/08/2019	15	Wingu	M	0	16.7	41.7	41.7	1	11	8.3
22/08/2019	16	Wingu	M	0	36.4	63.6	0	1	11	0
22/08/2019	17	Wingu	M	0	8.3	83.3	8.3	1	11	0
22/08/2019	18	Wingu	M	0	33.3	58.3	8.3	1	11	0
24/08/2019	7	Baseka	F	0	16.7	25	58.3	1	13	58.3
24/08/2019	8	Baseka	F	2	16.7	58.3	25	1	3	0
24/08/2019	9	Baseka	F	1	41.7	58.3	0	1	6	0
24/08/2019	10	Baseka	F	0	0	100	0	1	12	0
24/08/2019	11	Baseka	F	0	0	100	0	1	12	0
24/08/2019	12	Baseka	F	0	8.3	41.7	50	1	12	50
24/08/2019	13	Baseka	F	0	0	0	100	1	12	100
24/08/2019	14	Baseka	F	0	36.4	18.2	45.5	1	12	72.7
24/08/2019	15	Baseka	F	0	27.3	0	72.7	1	12	72.7
24/08/2019	16	Baseka	F	1	25	58.3	16.7	1	14	25
24/08/2019	17	Baseka	F	1	8.3	91.7	0	1	14	16.7
25/08/2019	8	Kitambi	M	3	8.3	16.7	75	0	7	16.7
25/08/2019	9	Kitambi	M	6	33.3	66.7	0	0	5.6	0
25/08/2019	10	Kitambi	M	0	25	75	0	0	4	33.3
25/08/2019	12	Kitambi	M	0	0	75	25	0	16	100
25/08/2019	13	Kitambi	M	2	0	0	100	0	16	100
25/08/2019	14	Kitambi	M	0	0	0	100	0	16	100
25/08/2019	15	Kitambi	M	0	0	0	100	0	16	100
25/08/2019	18	Kitambi	M	1	16.7	66.7	16.7	0	11.3	0
26/08/2019	7	Kukolon	J	0	0	100	0	1	13	0
26/08/2019	8	Kukolon	J	0	0	100	0	1	13	0
26/08/2019	9	Kukolon	J	0	0	75	25	1	16	0
26/08/2019	10	Kukolon	J	1	8.3	16.7	75	1	17	0
26/08/2019	11	Kukolon	J	1	0	100	0	1	17	0
26/08/2019	12	Kukolon	J	1	0	100	0	1	19	0
26/08/2019	13	Kukolon	J	0	50	0	50	1	12.7	30
26/08/2019	14	Kukolon	J	0	10	60	30	1	21	40
26/08/2019	15	Kukolon	J	0	16.7	25	58.3	1	21	41.7
26/08/2019	16	Kukolon	J	0	41.7	33.3	25	1	20.2	33.3
26/08/2019	17	Kukolon	J	2	50	50	0	1	19	0
26/08/2019	18	Kukolon	J	1	30	40	30	1	19	0
27/08/2019	8	Samaki	M	5	0	100	0	1	13	0
27/08/2019	9	Samaki	M	8	8.3	66.7	25	1	8	0
27/08/2019	10	Samaki	M	2	27.3	0	72.7	1	8	0
27/08/2019	13	Samaki	M	1	0	20	80	1	9.75	80
27/08/2019	14	Samaki	M	1	9.1	0	90.9	0	6	100
27/08/2019	15	Samaki	M	3	8.3	91.7	0	1	11.5	0
27/08/2019	16	Samaki	M	0	0	100	0	1	16	0
27/08/2019	17	Samaki	M	1	25	66.7	8.3	1	12.5	0
27/08/2019	18	Samaki	M	2	36.4	54.5	9.1	0	2	36.4
29/08/2019	9	Kitambi	M	0	0	0	100	1	22	100
29/08/2019	10	Kitambi	M	6	0	0	100	1	22	100
29/08/2019	11	Kitambi	M	7	10	10	80	1	22	100
29/08/2019	12	Kitambi	M	5	16.7	25	58.3	1	22	100
29/08/2019	13	Kitambi	M	3	0	0	100	1	22	100
29/08/2019	18	Kitambi	M	1	16.7	83.3	0	0	9	0
31/08/2019	7	Kovujicho	F	3	16.7	83.3	0	1	15	100
31/08/2019	8	Kovujicho	F	1	8.3	16.7	75	1	15.9	100
31/08/2019	9	Kovujicho	F	1	25	66.7	8.3	1	16	100
31/08/2019	12	Kovujicho	F	2	8.3	0	91.7	1	16	100
31/08/2019	16	Kovujicho	F	1	58.3	33.3	8.3	1	12.8	0
31/08/2019	17	Kovujicho	F	1	25	75	0	1	10.75	66.7
31/08/2019	18	Kovujicho	F	0	50	50	0	1	15	16.7
01/09/2019	7	Sanaa	M	5	10	50	40	1	13.7	20
01/09/2019	8	Sanaa	M	1	0	100	0	1	15	0
01/09/2019	9	Sanaa	M	1	0	100	0	1	17	0
01/09/2019	10	Sanaa	M	8	0	16.7	83.3	1	18	0
01/09/2019	11	Sanaa	M	7	9.1	0	90.9	1	18	72.7
01/09/2019	13	Sanaa	M	2	0	90.9	9.1	1	14	0
01/09/2019	14	Sanaa	M	0	8.3	75	16.7	1	16.7	0
01/09/2019	15	Sanaa	M	2	18.2	9.1	72.7	1	18	72.7
01/09/2019	16	Sanaa	M	5	50	33.3	16.7	1	14.7	16.7
01/09/2019	17	Sanaa	M	0	27.3	72.7	0	1	14	0
03/09/2019	7	Elisha	M	6	16.7	33.3	50	1	13	100
03/09/2019	8	Elisha	M	6	40	20	40	1	13	60
03/09/2019	9	Elisha	M	3	50	25	25	1	13	41.7
03/09/2019	12	Elisha	M	2	27.3	9.1	63.6	1	15	27.3
03/09/2019	13	Elisha	M	6	20	10	70	1	14.8	0
03/09/2019	16	Elisha	M	2	50	50	0	1	13.75	80
03/09/2019	17	Elisha	M	3	0	91.7	8.3	1	14	100
03/09/2019	18	Elisha	M	8	25	66.7	8.3	1	14	75
04/09/2019	8	Sanaa	M	12	0	58.3	41.7	1	14.25	0
04/09/2019	9	Sanaa	M	3	0	66.7	33.3	1	15	0
04/09/2019	10	Sanaa	M	1	0	0	100	1	15	100
04/09/2019	12	Sanaa	M	13	10	70	20	1	15	0
04/09/2019	13	Sanaa	M	2	0	75	25	1	15	0
04/09/2019	15	Sanaa	M	0	45.5	9.1	45.5	1	15	36.4
04/09/2019	16	Sanaa	M	2	8.3	83.3	8.3	1	15	0
04/09/2019	17	Sanaa	M	5	20	70	10	1	15	0
04/09/2019	18	Sanaa	M	2	8.3	91.7	0	1	15	0
05/09/2019	7	Samaki	M	9	16.7	50	33.3	1	15	41.7
05/09/2019	8	Samaki	M	0	27.3	45.5	27.3	1	15	72.7
05/09/2019	9	Samaki	M	4	9.1	90.9	0	0	5.8	0
05/09/2019	10	Samaki	M	3	0	100	0	1	12.7	0
05/09/2019	11	Samaki	M	4	0	58.3	41.7	1	15	0
05/09/2019	12	Samaki	M	0	9.1	0	90.9	1	15	54.5
05/09/2019	13	Samaki	M	1	0	0	100	1	15	100
08/09/2019	8	Bonge	M	0	0	100	0	1	17.75	0
08/09/2019	9	Bonge	M	7	0	41.7	58.3	1	19	0
08/09/2019	10	Bonge	M	6	8.3	0	91.7	1	19.3	8.3
08/09/2019	11	Bonge	M	0	0	0	100	1	20	100
08/09/2019	12	Bonge	M	2	8.3	0	91.7	1	20	100
08/09/2019	13	Bonge	M	4	18.2	0	81.8	1	18	72.7
08/09/2019	14	Bonge	M	4	0	0	100	1	15.3	0
08/09/2019	15	Bonge	M	4	27.3	54.5	18.2	1	16	0
08/09/2019	16	Bonge	M	5	41.7	8.3	50	0	11.7	50
08/09/2019	17	Bonge	M	7	16.7	83.3	0	0	13	0
08/09/2019	18	Bonge	M	1	0	100	0	0	13	0
09/09/2019	9	Kitambi	M	14	50	30	20	0	2.3	10
09/09/2019	10	Kitambi	M	4	9.1	90.9	0	0	2.7	0
09/09/2019	11	Kitambi	M	4	20	40	40	0	2.8	70
09/09/2019	12	Kitambi	M	4	16.7	0	83.3	1	6.7	100
09/09/2019	13	Kitambi	M	1	0	41.7	58.3	1	14	100
09/09/2019	14	Kitambi	M	0	0	8.3	91.7	1	14	100
09/09/2019	15	Kitambi	M	3	0	0	100	1	14	100
10/09/2019	7	Bonge	M	2	0	100	0	1	15	0
10/09/2019	8	Bonge	M	11	66.7	16.7	16.7	0	12	0
10/09/2019	9	Bonge	M	2	0	0	100	0	2	0
10/09/2019	10	Bonge	M	5	25	33.3	41.7	1	6.5	0
10/09/2019	11	Bonge	M	1	8.3	25	66.7	1	10.3	75
10/09/2019	12	Bonge	M	9	8.3	66.7	25	0	6.8	16.7
10/09/2019	13	Bonge	M	4	16.7	75	8.3	0	6.4	16.7
11/09/2019	7	Mbaya	M	6	18.2	54.5	27.3	0	7.5	36.4
11/09/2019	8	Mbaya	M	0	8.3	25	58.3	0	12	8.3
11/09/2019	10	Mbaya	M	1	8.3	91.7	0	1	17	0
11/09/2019	11	Mbaya	M	1	8.3	83.3	8.3	1	11	16.7
11/09/2019	12	Mbaya	M	1	0	0	100	0	5	100
11/09/2019	13	Mbaya	M	6	50	33.3	16.7	0	2.5	100
11/09/2019	14	Mbaya	M	0	0	33.3	66.7	0	5	100
11/09/2019	15	Mbaya	M	0	8.3	83.3	8.3	0	4	58.3
11/09/2019	16	Mbaya	M	1	18.2	81.8	0	1	4.2	90.9
11/09/2019	17	Mbaya	M	0	0	100	0	0	1	100
13/09/2019	7	Bonge	M	7	9.1	72.7	18.2	0	6.8	9.1
13/09/2019	8	Bonge	M	4	0	50	41.7	0	11	0
13/09/2019	9	Bonge	M	6	8.3	0	91.7	0	10.5	0
13/09/2019	10	Bonge	M	6	8.3	0	91.7	1	16.8	0
13/09/2019	11	Bonge	M	1	8.3	33.3	58.3	1	16.25	0
13/09/2019	12	Bonge	M	0	0	0	100	0	9.3	90
13/09/2019	13	Bonge	M	2	16.7	0	83.3	1	16.75	100
13/09/2019	14	Bonge	M	2	0	20	80	1	19	100
13/09/2019	15	Bonge	M	2	18.2	9.1	72.7	1	17	36.4
13/09/2019	16	Bonge	M	6	25	58.3	16.7	0	7.8	16.7
13/09/2019	17	Bonge	M	0	9.1	90.9	0	0	5.2	0
14/09/2019	8	Kasolya	F	0	0	100	0	1	10	0
14/09/2019	9	Kasolya	F	0	8.3	33.3	58.3	1	10.6	0
14/09/2019	10	Kasolya	F	1	16.7	33.3	50	1	9.2	0
14/09/2019	11	Kasolya	F	1	8.3	25	66.7	1	20	0
14/09/2019	13	Kasolya	F	1	33.3	0	66.7	1	20	0
15/09/2019	7	Jua	F	4	8.3	91.7	0	1	7.6	0
15/09/2019	8	Jua	F	3	25	66.7	8.3	0	18	16.7
15/09/2019	9	Jua	F	3	16.7	16.7	66.7	0	19.5	100
15/09/2019	10	Jua	F	0	54.5	45.5	0	0	4	100
15/09/2019	11	Jua	F	0	16.7	66.7	16.7	0	4	100
15/09/2019	12	Jua	F	1	25	66.7	8.3	0	4	100
15/09/2019	13	Jua	F	3	0	27.3	72.7	1	6	72.7
15/09/2019	14	Jua	F	4	25	66.7	8.3	1	11.25	0
15/09/2019	15	Jua	F	0	0	91.7	8.3	1	21	0
15/09/2019	16	Jua	F	0	8.3	83.3	8.3	1	21	0
15/09/2019	17	Jua	F	1	0	83.3	16.7	1	7	0
17/09/2019	8	Imba	M	6	33.3	33.3	33.3	0	6.3	8.3
17/09/2019	9	Imba	M	9	0	0	100	0	7.3	100
17/09/2019	10	Imba	M	4	30	0	70	0	10.3	90
17/09/2019	11	Imba	M	2	16.7	0	83.3	0	16	91.7
17/09/2019	12	Imba	M	6	8.3	83.3	8.3	1	16.1	0
17/09/2019	13	Imba	M	4	0	100	0	1	17	0
17/09/2019	14	Imba	M	0	8.3	83.3	8.3	1	17	0
17/09/2019	15	Imba	M	1	33.3	8.3	50	1	17	83.3
17/09/2019	16	Imba	M	3	0	58.3	41.7	1	15.5	25
17/09/2019	17	Imba	M	5	8.3	58.3	33.3	1	17.7	0
18/09/2019	9	Dhahabu	M	6	9.1	0	90.9	1	18	100
18/09/2019	10	Dhahabu	M	1	30	70	0	1	15.3	100
18/09/2019	11	Dhahabu	M	0	0	75	25	0	14	100
18/09/2019	12	Dhahabu	M	2	0	75	25	0	14	100
18/09/2019	13	Dhahabu	M	0	20	20	60	0	14	100
18/09/2019	15	Dhahabu	M	4	16.7	50	33.3	0	15.7	16.7
18/09/2019	16	Dhahabu	M	0	0	0	100	0	18	0
18/09/2019	17	Dhahabu	M	2	33.3	41.7	25	0	7.3	41.7
19/09/2019	9	Kinanda	F	4	0	8.3	91.7	1	19	100
19/09/2019	10	Kinanda	F	0	0	16.7	83.3	1	19	100
19/09/2019	11	Kinanda	F	0	0	100	0	1	19	100
19/09/2019	12	Kinanda	F	1	16.7	58.3	25	1	19	100
19/09/2019	13	Kinanda	F	0	0	0	100	1	19	100
19/09/2019	14	Kinanda	F	5	27.3	36.4	36.4	1	19	36.4
19/09/2019	15	Kinanda	F	4	0	83.3	16.7	1	19	0
19/09/2019	17	Kinanda	F	2	25	66.7	8.3	1	10.1	33.3
19/09/2019	18	Kinanda	F	4	0	70	30	1	5.7	40
21/09/2019	7	Mbawa	J	2	45.5	45.5	9.1	0	6.6	90.9
21/09/2019	8	Mbawa	J	0	8.3	75	16.7	0	13	0
21/09/2019	9	Mbawa	J	1	0	91.7	8.3	0	13	0
22/09/2019	9	Samaki	M	1	16.7	0	83.3	1	13	100
22/09/2019	10	Samaki	M	8	36.4	36.4	27.3	1	9.5	63.6
22/09/2019	11	Samaki	M	5	9.1	0	90.9	1	8	54.5
22/09/2019	12	Samaki	M	1	30	10	60	1	13.9	80
22/09/2019	13	Samaki	M	3	16.7	8.3	75	1	14	0
22/09/2019	14	Samaki	M	1	16.7	58.3	25	1	14.4	0
22/09/2019	15	Samaki	M	2	25	33.3	41.7	0	4	0
22/09/2019	17	Samaki	M	3	0	100	0	1	15	0
22/09/2019	18	Samaki	M	0	10	90	0	1	15	0
23/09/2019	11	Maua	F	1	25	25	50	1	7.5	0
25/09/2019	8	Baseka	F	0	16.7	0	83.3	1	8	0
25/09/2019	9	Baseka	F	0	25	0	75	1	8	0
25/09/2019	10	Kukolon	J	2	70	10	20	0	6.5	0
25/09/2019	11	Kukolon	J	5	40	0	60	0	9	70
25/09/2019	13	Kukolon	J	0	10	60	30	0	11.3	100
25/09/2019	14	Kukolon	J	0	63.6	0	36.4	0	8	90.9
25/09/2019	15	Kukolon	J	2	16.7	50	33.3	0	8.75	41.7
25/09/2019	16	Kukolon	J	0	75	16.7	8.3	0	9.7	25
25/09/2019	17	Kukolon	J	0	41.7	41.7	16.7	0	10	50
26/09/2019	7	Mbawa	J	2	72.7	18.2	9.1	0	10	18.2
26/09/2019	12	Mosi	M	0	16.7	0	83.3	0	9.5	100
26/09/2019	15	Mosi	M	0	0	16.7	83.3	0	12	0
26/09/2019	16	Mosi	M	1	25	8.3	66.7	0	12	0
26/09/2019	17	Mosi	M	1	16.7	16.7	66.7	0	12	58.3
29/09/2019	7	Sanaa	M	1	27.3	72.7	0	1	6	36.4
29/09/2019	8	Sanaa	M	6	10	50	40	0	3	50
29/09/2019	9	Sanaa	M	2	18.2	54.5	27.3	0	8.7	36.4
29/09/2019	10	Sanaa	M	0	0	100	0	1	11	0
29/09/2019	11	Sanaa	M	0	16.7	33.3	50	1	11	0
29/09/2019	12	Sanaa	M	0	0	0	100	1	11	0
29/09/2019	13	Sanaa	M	0	30	40	30	1	11	20
29/09/2019	14	Sanaa	M	3	30	30	40	1	12.5	90
29/09/2019	15	Sanaa	M	2	20	60	20	1	15.2	40
29/09/2019	16	Sanaa	M	1	50	40	10	1	16	40
29/09/2019	17	Sanaa	M	1	8.3	75	16.7	1	16	100
30/09/2019	7	Maua	F	2	33.3	66.7	0	1	16	100
30/09/2019	8	Maua	F	3	16.7	33.3	50	0	16	100
30/09/2019	9	Maua	F	5	16.7	50	33.3	1	16	100
30/09/2019	10	Maua	F	2	9.1	45.5	45.5	1	16	100
30/09/2019	11	Maua	F	1	0	8.3	91.7	1	16	100
30/09/2019	12	Maua	F	4	0	0	100	1	16	100
02/10/2019	12	Maua	F	0	0	0	100	0	1	100
03/10/2019	9	Waiti	M	1	8.3	41.7	50	0	7.75	33.3
03/10/2019	10	Waiti	M	0	58.3	8.3	33.3	0	10	0
03/10/2019	11	Waiti	M	0	58.3	33.3	8.3	0	10	41.7
03/10/2019	12	Waiti	M	0	33.3	33.3	33.3	0	6.5	100
03/10/2019	13	Waiti	M	0	8.3	8.3	83.3	0	4	100
03/10/2019	14	Waiti	M	0	25	33.3	41.7	0	9	75
03/10/2019	15	Waiti	M	0	25	8.3	66.7	0	9	25
03/10/2019	17	Waiti	M	0	18.2	27.3	54.5	0	10	18.2
05/10/2019	9	Kukolon	J	0	0	10	90	0	10.5	100
05/10/2019	11	Kukolon	J	0	0	16.7	83.3	0	12.3	0
05/10/2019	12	Kukolon	J	0	8.3	0	91.7	0	14	0
05/10/2019	13	Kukolon	J	0	0	0	100	0	14	0
05/10/2019	14	Kukolon	J	0	25	33.3	41.7	0	11.7	25
05/10/2019	15	Kukolon	J	0	75	8.3	16.7	0	10	8.3
05/10/2019	16	Kukolon	J	0	40	60	0	0	10	80
05/10/2019	17	Kukolon	J	1	33.3	33.3	33.3	0	10	33.3
06/10/2019	7	Maua	F	1	8.3	41.7	50	0	8.5	25
06/10/2019	8	Maua	F	1	45.5	54.5	0	0	7	45.5
06/10/2019	11	Maua	F	1	0	83.3	16.7	0	7	100
06/10/2019	12	Maua	F	4	0	33.3	66.7	0	5	100
06/10/2019	13	Maua	F	0	0	100	0	0	4.5	100
06/10/2019	14	Maua	F	0	18.2	81.8	0	0	2.25	63.6
06/10/2019	15	Maua	F	0	10	10	80	0	7	10
06/10/2019	16	Maua	F	1	33.3	0	66.7	0	13.7	0
06/10/2019	17	Maua	F	0	33.3	8.3	58.3	0	15	8.3
07/10/2019	7	Mbawa	J	1	33.3	41.7	25	0	15	100
07/10/2019	11	Zai	F	0	8.3	0	91.7	0	12	100
07/10/2019	13	Zai	F	2	8.3	8.3	83.3	0	12	50
07/10/2019	14	Zai	F	0	25	33.3	41.7	0	12	100
07/10/2019	15	Zai	F	0	58.3	41.7	0	0	12	8.3
07/10/2019	16	Zai	F	1	50	50	0	0	12	50
07/10/2019	17	Zai	F	0	16.7	75	8.3	0	5.25	83.3
09/10/2019	7	Kasolya	F	0	16.7	75	8.3	0	3	100
09/10/2019	8	Kasolya	F	0	8.3	33.3	58.3	0	3	100
09/10/2019	9	Kasolya	F	0	36.4	27.3	36.4	0	3	100
09/10/2019	10	Kasolya	F	1	0	50	50	0	3	100
09/10/2019	11	Kasolya	F	0	0	8.3	91.7	0	3	100
09/10/2019	12	Kasolya	F	0	0	0	100	0	3	100
09/10/2019	13	Kasolya	F	0	8.3	83.3	8.3	0	3	100
09/10/2019	14	Kasolya	F	0	0	41.7	58.3	0	3	100
09/10/2019	15	Kasolya	F	0	54.5	27.3	18.2	0	3	45.5
09/10/2019	16	Kasolya	F	0	8.3	58.3	33.3	0	3	91.7
09/10/2019	17	Kasolya	F	0	8.3	16.7	75	0	3	100
10/10/2019	7	Zai	F	0	16.66666667	66.66666667	16.66666667	0	3	100
10/10/2019	8	Zai	F	0	0	0	100	0	3	100
10/10/2019	10	Zai	F	0	8.3	8.3	83.3	0	3	100
10/10/2019	11	Zai	F	0	0	0	100	0	3	100
10/10/2019	12	Zai	F	0	0	0	100	0	3	100
10/10/2019	13	Zai	F	0	8.3	25	66.7	0	3	100
10/10/2019	14	Zai	F	0	0	41.7	58.3	0	3	100
10/10/2019	15	Zai	F	1	0	40	60	0	3	100
13/10/2019	8	Samaki	M	3	16.7	0	83.3	0	6.9	0
13/10/2019	9	Samaki	M	4	10	10	80	0	8	0
13/10/2019	14	Samaki	M	0	20	70	10	0	12	10
13/10/2019	15	Samaki	M	0	0	91.7	8.3	0	14	0
13/10/2019	16	Samaki	M	0	25	66.7	8.3	0	13.2	0
13/10/2019	17	Samaki	M	0	36.4	36.4	27.3	0	7.7	9.1
13/10/2019	18	Samaki	M	0	91.7	0	8.3	0	7	0
15/10/2019	7	Bonge	M	6	20	10	70	0	10.25	0
15/10/2019	8	Bonge	M	7	66.7	25	8.3	0	13.3	41.7
15/10/2019	9	Bonge	M	7	50	16.7	33.3	0	14	16.7
15/10/2019	10	Bonge	M	0	8.3	0	91.7	0	15	0
15/10/2019	11	Bonge	M	0	0	0	100	0	17	0
15/10/2019	12	Bonge	M	0	25	0	75	0	17	0
15/10/2019	13	Bonge	M	0	30	40	30	0	17	0
15/10/2019	14	Bonge	M	3	91.7	0	8.3	0	14.8	0
15/10/2019	15	Bonge	M	1	30	50	20	0	17	60
15/10/2019	16	Bonge	M	0	9.1	36.4	54.5	0	17	36.4
15/10/2019	17	Bonge	M	3	54.5	45.5	0	0	17	27.3
15/10/2019	18	Bonge	M	3	36.4	9.1	54.5	0	17	18.2
17/10/2019	7	Wingu	M	1	83.3	8.3	8.3	0	11	25
17/10/2019	12	Wingu	M	0	0	20	80	0	9.3	100
17/10/2019	13	Wingu	M	1	9.1	18.2	72.7	0	8.8	100
17/10/2019	14	Wingu	M	4	25	58.3	16.7	0	2.6	100
18/10/2019	9	Wingu	M	8	20	20	60	0	9.2	0
18/10/2019	10	Wingu	M	2	16.7	0	83.3	0	18.5	0
18/10/2019	11	Wingu	M	4	16.7	16.7	66.7	0	19	0
18/10/2019	12	Wingu	M	5	16.7	16.7	66.7	0	19	66.7
19/10/2019	8	Kitambi	M	2	0	0	100	0	6.7	0
19/10/2019	9	Kitambi	M	2	0	0	100	0	6.7	0
19/10/2019	10	Kitambi	M	6	18.2	54.5	27.3	0	4.75	45.5
19/10/2019	11	Kitambi	M	4	50	8.3	41.7	0	7	50
19/10/2019	12	Kitambi	M	0	0	100	0	0	7	0
19/10/2019	13	Kitambi	M	0	0	100	0	0	4.5	0
19/10/2019	14	Kitambi	M	0	0	100	0	0	2.8	0
21/10/2019	9	Waiti	M	1	18.2	81.8	0	1	5.1	0
21/10/2019	10	Waiti	M	1	8.3	50	41.7	1	10.8	75
21/10/2019	11	Waiti	M	2	25	16.7	58.3	1	10.75	33.3
21/10/2019	12	Waiti	M	0	0	66.7	33.3	0	3.8	75
21/10/2019	13	Waiti	M	6	45.5	18.2	36.4	0	6.8	0
21/10/2019	14	Waiti	M	2	8.3	25	66.7	1	7.8	0
21/10/2019	15	Waiti	M	0	33.3	0	66.7	1	7.5	0
22/10/2019	9	Dhahabu	M	7	40	30	30	0	5	50
22/10/2019	11	Dhahabu	M	0	20	0	80	0	8	0
22/10/2019	13	Elisha	M	1	8.3	0	91.7	0	8	0
22/10/2019	14	Elisha	M	0	50	25	25	0	8	0
22/10/2019	15	Elisha	M	0	75	25	0	0	8	0
22/10/2019	16	Elisha	M	4	72.7	18.2	9.1	0	8	27.3
23/10/2019	7	Mosi	M	3	18.2	45.5	36.4	1	9.9	0
23/10/2019	8	Mosi	M	0	8.3	0	91.7	1	14.5	0
23/10/2019	9	Mosi	M	6	40	20	40	1	15	0
23/10/2019	10	Mosi	M	4	40	40	20	1	9.7	30
23/10/2019	11	Mosi	M	0	9.1	18.2	72.7	1	13	100
23/10/2019	12	Mosi	M	1	9.1	18.2	72.7	1	13	100
23/10/2019	13	Mosi	M	2	8.3	0	91.7	1	13	100
23/10/2019	14	Mosi	M	1	16.7	16.7	66.7	1	7.5	25
23/10/2019	15	Mosi	M	0	16.7	66.7	16.7	1	6.08	33.3
23/10/2019	16	Mosi	M	0	54.5	36.4	9.1	0	7	63.6
25/10/2019	9	Wingu	M	0	0	8.3	91.7	1	18	0
25/10/2019	10	Wingu	M	2	9.1	27.3	63.6	1	18	0
25/10/2019	13	Wingu	M	0	0	0	100	1	11	0
25/10/2019	14	Wingu	M	0	33.3	25	41.7	1	11	66.7
26/10/2019	12	Mbaya	M	1	0	0	100	1	15	50
27/10/2019	11	Dhahabu	M	2	8.3	25	66.7	1	8.5	33.3
27/10/2019	13	Dhahabu	M	3	10	50	40	1	6.2	100
27/10/2019	14	Dhahabu	M	2	60	30	10	1	11	60
